# Supplementary material for: Sociodemographic, Clinical, and Ventilatory Factors Influencing COVID-19 Mortality in the ICU of a Hospital in Colombia
Source: Healthcare (Basel). 2024 Nov 16;12(22):2294. doi: 10.3390/healthcare12222294 (PMC11593780; doi:10.3390/healthcare12222294)
Supplement: Supplementary file 1 [file healthcare-12-02294-s001.zip]

Archive with 1 entries (1 files):
- healthcare-3295510-supplementary.pdf
